# Supplementary material for: IFNγ-Producing B Cells Play a Regulating Role in Infection-Mediated Inhibition of Allergy
Source: Biology (Basel). 2023 Sep 20;12(9):1259. doi: 10.3390/biology12091259 (PMC10525206; doi:10.3390/biology12091259)
Supplement: Supplementary file 1 [file biology-12-01259-s001.zip]

Archive with 1 entries (1 files):
- biology-2564196-supplementary.pdf
